# Supplementary material for: Post-operative perfusion and diffusion MR imaging and tumor progression in high-grade gliomas
Source: PLoS One. 2019 Mar 18;14(3):e0213905. doi: 10.1371/journal.pone.0213905 (PMC6422263; doi:10.1371/journal.pone.0213905)
Supplement: S1 Table — (XLSX) [file pone.0213905.s001.xlsx]

## Sheet: rCBV measurement
			rCBV measurements from the elevated perfusion found in the resection area
			Tumor rCBV				Normal rCBV							time to recurrence (days)	no recur till f/u time (days)	days used for calculation
sex	age		range of values (min,max)	average	median	stdev	range of values (min,max)	average	median	stdev		rCBV ratio			no recur f/u time (days)	days used for calculation		treatment	operation
F	81.7933	patient 1	214.329697 2285.321289	1144.01	1117.75	365.946	55.798115 1056.057007	420.872	384.204	197.876		2.71819		60		60		CTX+XRT	subtotal
F	65.076	patient 2	703.233643 1382.193604	1085.63	1099.08	146.206	199.808701 583.346802	315.452	291.419	78.2013		3.44149		186		186		CTX+XRT	total
M	34.8775	patient 3	88.110207 241.184448	171.715	170.293	28.0283	2.092400 173.195694	67.8445	65.2185	23.0388		2.531		124		124		CTX+XRT	subtotal
M	52.6297	patient 4	65.060791 181.383820	129.069	129.553	26.5853	39.880493 92.019768	64.3076	62.5221	11.5791		2.00705		94		94		CTX+XRT	subtotal
F	61.9849	patient 5	141.312607 1214.379395	585.621	595.122	188.641	114.925873 499.416901	235.07	236.975	62.9987		2.49126		104		104		CTX+XRT	total
M	63.7098	patient 6	49.479660 588.039612	255.292	237.608	93.2108	47.589069 272.461151	159.6	162.106	45.2651		1.59958		138		138		CTX+XRT	subtotal
M	64.5229	patient 7	no elevated perfusion	1				1				1		264		264		CTX+XRT	total
M	43.4251	patient 8	no elevated perfusion	1				1				1		298		298		CTX+XRT	total
F	51.937	patient 9	142.119537 218.865051	184.1	184.248	22.063	89.182495 235.080170	104.756	110.244	28.5525		1.75741		275		275		CTX+XRT	total
M	35.7563	patient 10	36.128342 260.003876	146.964	140.436	50.4193	24.404692 112.007050	53.3901	48.5301	21.8858		2.75265		97		97		CTX+XRT	total
M	76.5421	patient 11	11.725792 337.006866	149.762	146.831	60.8764	0.926442 81.252365	51.5478	56.4961	18.6892		2.9053		97		97		CTX+XRT	total
F	65.8672	patient 12	457.149170 599.281860	539.094	539.373	29.9317	115.464235 176.253244	138.468	140.576	19.3456		3.89327		100		100		CTX+XRT	subtotal
F	62.423	patient 13	no elevated perfusion	1				1				1			616	616		CTX+XRT	total
M	48.1588	patient 14	no elevated perfusion	1				1				1		955		955		CTX+XRT	total
M	46.9103	patient 15	49.103886 221.947952	145.739	145.622	36.8933	14.977198 92.003126	55.1641	51.4313	23.8635		2.64192		245		245		CTX+XRT	subtotal
M	38.2067	patient 16	107.069092 446.972412	267.697	258.742	73.4061	71.265643 187.212638	117.641	115.892	55.4173		2.27555		94		94		CTX+XRT	subtotal
M	46.01	patient 17	129.430420 336.541260	239.448	242.461	53.5938	62.649185 167.440521	97.4784	94.4736	25.3197		2.45642		217		217		CTX+XRT	total
M	32.4901	patient 18	no elevated perfusion	1				1				1		698		698		CTX+XRT	total
F	41.8207	patient 19	162.969742 761.982361	473.869	435.941	150.516	342.671326 367.341095	353.931	353.558	5.92078		1.33888			958	958		CTX	total
F	29.2621	patient 20	no elevated perfusion	1				1				1			847	847		XRT	total
F	63.6359	patient 21	no elevated perfusion	1				1				1		460		460		XRT	subtotal
F	54.4969	patient 22	325.723450 567.443481	467.124	475.776	53.927	312.705292 422.406952	372.593	374.737	22.9767		1.25371			832	832		CTX	subtotal
M	43.1	patient 23	no elevated perfusion	1				1				1			795	795		XRT	total
